# Supplementary material for: Significant Broad-Spectrum Antiviral Activity of Bi121 against Different Variants of SARS-CoV-2
Source: Viruses. 2023 May 31;15(6):1299. doi: 10.3390/v15061299 (PMC10305169; doi:10.3390/v15061299)
Supplement: Supplementary file 1 [file viruses-15-01299-s001.zip]

Archive with 1 entries (1 files):
- viruses-2384651-supplementary.pdf
